# Supplementary material for: Identification of quantitative trait loci for related traits of stalk lodging resistance using genome-wide association studies in maize (Zea mays L.)
Source: BMC Genom Data. 2022 Nov 1;23:76. doi: 10.1186/s12863-022-01091-5 (PMC9623923; doi:10.1186/s12863-022-01091-5)
Supplement: Supplementary file 1 — Additional file 1: Supplementary Table S1. List of genes within the 120 kb upstream and downstream extension of significant SNPs identified via GWAS. Supplementary Table S2. SNPs detected for lodging resistance-related traits using BLUP value in the association mapping panel. Supplementary Table S3. List of genes within the 120 kb upstream and downstream extension of significant SNPs identified via GWAS. [file 12863_2022_1091_MOESM1_ESM.xlsx]

## Sheet: TS1
Supplementary Table S1. SNPs detected for lodging resistance-related traits in the natural population in 2015 and 2016
Traits	Environment	Density	SNP	Chr	Position	Alleles	bin	P.value	Rsquare.of.Model.with.SNP
RPR	2015BD	L	Chr3_193849809	3	193849809	G/T	3.07	9.01196e-05	0.111039
			Chr6_113876033	6	113876033	G/T	6.04	4.13127e-05	0.119846
		H	Chr3_228452606	3	228452606	A/G	3.09	8.04119e-05	0.112967
			Chr5_2185645	5	2185645	A/C	5	9.65346e-05	0.111859
			Chr6_113876033	6	113876033	G/T	6.04	4.24235e-05	0.118448
			Chr7_153254597	7	153254597	A/C	7.03	4.13633e-05	0.12312
			Chr7_153254604	7	153254604	G/T	7.03	4.43697e-05	0.121491
			Chr10_54119925	10	54119925	A/G	10.03	6.03899e-05	0.11915
			Chr10_54119962	10	54119962	C/T	10.03	6.64341e-05	0.11665
	2015SJZ	L	Chr1_259213937	1	259213937	A/G	1.09	4.58731e-05	0.116054
		H	Chr1_258444066	1	258444066	C/T	1.09	4.24514e-05	0.152195
			Chr8_5135274	8	5135274	A/G	8.01	3.34727e-05	0.156807
			Chr8_5135320	8	5135320	A/G	8.01	4.5809e-05	0.153248
			Chr10_127248263	10	127248263	C/T	10.04	8.27281e-05	0.14484
	2016BD	L	Chr4_15298004	4	15298004	A/C	4.03	9.79714e-05	0.104811
			Chr9_117967389	9	117967389	C/T	9.04	3.84773e-05	0.117933
		H	Chr1_290144436	1	290144436	A/G	1.11	4.72184e-05	0.137884
			Chr2_234722182	2	234722182	A/C	2.09	5.96303e-05	0.129314
			Chr3_128957083	3	128957083	C/G	3.05	7.83561e-05	0.133981
			Chr3_128957120	3	128957120	C/T	3.05	8.03157e-05	0.133405
			Chr4_184165474	4	184165474	A/G	4.08	9.407e-05	0.123113
			Chr6_31568515	6	31568515	C/G	6.01	9.63648e-05	0.127108
			Chr7_128140051	7	128140051	A/G	7.02	3.92584e-05	0.132561
			Chr7_130875939	7	130875939	A/C	7.03	5.11158e-05	0.13381
			Chr7_159423644	7	159423644	C/T	7.04	7.06044e-05	0.130898
			Chr8_102699937	8	102699937	C/T	8.03	3.72545e-05	0.146716
	2016SJZ	L	Chr1_8272310	1	8272310	A/G	1.01	8.5792e-05	0.160662
		H	Chr7_160060390	7	160060390	C/G	7.04	6.79384e-05	0.149594
			Chr8_172705471	8	172705471	C/T	8.08	9.31282e-05	0.14698
SBS	2015BD	L	Chr2_233691764	2	233691764	C/G	2.09	1.22986e-05	0.135534
			Chr3_199263857	3	199263857	G/T	3.07	3.48081e-05	0.119959
			Chr3_199263896	3	199263896	G/T	3.07	4.40733e-05	0.119954
			Chr5_2927118	5	2927118	A/G	5	8.94431e-05	0.111459
			Chr6_46399559	6	46399559	A/G	6.01	8.61966e-05	0.108943
			Chr10_52350088	10	52350088	C/T	10.03	5.45773e-05	0.117693
		H	Chr2_31945339	2	31945339	C/G	2.04	6.81387e-05	0.137874
			Chr3_1721394	3	1721394	A/G	3	1.82889e-05	0.149028
			Chr3_1721374	3	1721374	C/T	3	3.20809e-05	0.141769
	2015SJZ	L	Chr3_6098158	3	6098158	A/G	3.02	8.13081e-05	0.106559
			Chr4_167610815	4	167610815	A/C	4.06	3.67808e-05	0.129389
			Chr4_207265372	4	207265372	C/T	4.09	9.15216e-05	0.12629
			Chr8_91201039	8	91201039	C/T	8.03	5.19315e-05	0.119685
			Chr8_91199529	8	91199529	C/G	8.03	7.85631e-05	0.124655
		H	Chr1_16627589	1	16627589	A/C	1.02	4.6251e-06	0.176871
			Chr2_33075241	2	33075241	A/C	2.04	9.07208e-06	0.170493
			Chr3_141618512	3	141618512	C/T	3.05	1.70857e-05	0.1625
			Chr5_33052926	5	33052926	C/T	5.03	9.87112e-05	0.140552
			Chr10_134411864	10	134411864	C/T	10.05	8.72686e-05	0.140508
	2016BD	L	Chr1_5347326	1	5347326	A/C	1.01	8.76015e-05	0.127004
			Chr1_5347347	1	5347347	C/T	1.01	8.97301e-05	0.127543
			Chr6_163840653	6	163840653	A/G	6.07	9.51588e-05	0.127748
			Chr8_129137264	8	129137264	A/G	8.05	3.95706e-05	0.140156
			Chr10_120827712	10	120827712	A/G	10.04	9.14567e-05	0.126904
		H	Chr2_125962494	2	125962494	A/G	2.05	6.65902e-05	0.148241
			Chr2_125962539	2	125962539	A/G	2.05	6.69883e-05	0.148676
			Chr6_118276273	6	118276273	A/G	6.04	5.19118e-05	0.146913
	2016SJZ	L	Chr1_280684160	1	280684160	C/T	1.1	7.25982e-05	0.109324
			Chr3_210582785	3	210582785	A/G	3.08	4.48935e-05	0.127384
			Chr8_77308510	8	77308510	C/T	8.03	3.73709e-06	0.155854
		H	Chr8_132199974	8	132199974	G/T	8.05	6.01774e-05	0.0984347
			Chr10_122680705	10	122680705	C/T	10.04	8.91638e-05	0.0929232
TIL	2015BD	L	Chr4_191750676	4	191750676	C/T	4.08	1.35175e-05	0.18399
			Chr5_205826006	5	205826006	C/G	5.07	8.1516e-05	0.167899
			Chr7_144786946	7	144786946	G/T	7.03	2.3037e-05	0.183982
		H	Chr1_289271328	1	289271328	C/T	1.11	1.58325e-05	0.181439
			Chr2_47366425	2	47366425	G/T	2.04	9.27105e-05	0.159945
			Chr2_157483756	2	157483756	C/T	2.06	5.1385e-05	0.170026
			Chr3_138124222	3	138124222	A/G	3.05	7.8239e-05	0.160978
			Chr6_65865211	6	65865211	C/T	6.01	3.25975e-05	0.173931
			Chr7_160290028	7	160290028	A/C	7.04	7.25818e-05	0.169503
			Chr7_160290031	7	160290031	G/T	7.04	7.25818e-05	0.169503
			Chr9_26826507	9	26826507	C/T	9.03	5.78743e-06	0.194804
	2015SJZ	L	Chr2_67884968	2	67884968	A/G	2.04	3.84735e-05	0.129438
			Chr8_35427091	8	35427091	A/G	8.03	5.05777e-05	0.123139
		H	Chr1_25105200	1	25105200	C/T	1.02	6.67465e-05	0.187342
			Chr1_25105237	1	25105237	A/C	1.02	6.67465e-05	0.187342
			Chr1_25165957	1	25165957	C/T	1.02	8.22686e-05	0.185947
			Chr1_30887247	1	30887247	A/G	1.03	6.30972e-05	0.187388
			Chr2_164889443	2	164889443	A/G	2.06	1.06358e-05	0.207168
			Chr3_75310229	3	75310229	A/G	3.04	7.82069e-05	0.185222
			Chr5_160663841	5	160663841	C/T	5.04	3.42868e-05	0.193886
	2016BD	L	Chr3_154654684	3	154654684	C/T	3.05	4.21704e-05	0.159728
			Chr5_10493431	5	10493431	A/T	5.02	4.86287e-05	0.160184
			Chr9_26826507	9	26826507	C/T	9.03	4.1037e-05	0.156833
			Chr10_129766436	10	129766436	C/G	10.05	5.82386e-05	0.15704
		H	Chr1_206305039	1	206305039	C/T	1.07	8.35973e-05	0.156406
			Chr1_206305059	1	206305059	A/C	1.07	9.41918e-05	0.153725
			Chr6_147922112	6	147922112	C/T	6.05	1.22472e-05	0.173336
			Chr10_130144653	10	130144653	C/G	10.05	7.63556e-05	0.155044
	2016SJZ	L	Chr2_216932638	2	216932638	A/G	2.08	3.75859e-05	0.168127
			Chr2_216932653	2	216932653	A/C	2.08	6.34937e-05	0.159348
			Chr4_39332475	4	39332475	C/T	4.05	8.88197e-05	0.154133
			Chr5_185502368	5	185502368	C/G	5.05	9.37287e-05	0.159622
		H	Chr1_289271328	1	289271328	C/T	1.11	7.73559e-05	0.166578
			Chr2_44275181	2	44275181	G/T	2.04	4.34757e-05	0.17539
			Chr2_44275201	2	44275201	G/T	2.04	4.5752e-05	0.171459
			Chr5_10438064	5	10438064	C/T	5.02	8.53494e-05	0.165563
TID	2015BD	L	Chr1_192043115	1	192043115	A/G	1.06	6.58851e-05	0.158942
			Chr1_285217034	1	285217034	A/C	1.11	2.38352e-05	0.162393
			Chr2_101115591	2	101115591	A/G	2.05	5.37351e-05	0.152542
			Chr2_233691764	2	233691764	C/G	2.09	2.10006e-05	0.164333
			Chr4_184854234	4	184854234	G/T	4.08	8.8845e-05	0.14726
			Chr6_129298262	6	129298262	C/T	6.05	4.52446e-05	0.157993
			Chr6_129298294	6	129298294	A/C	6.05	4.67353e-05	0.158594
		H	Chr2_11053123	2	11053123	A/G	2.02	9.3192e-05	0.155377
			Chr2_101115591	2	101115591	A/G	2.05	3.05861e-05	0.169392
			Chr3_116981252	3	116981252	A/G	3.04	5.18146e-06	0.184971
			Chr8_68929375	8	68929375	C/T	8.03	1.68067e-05	0.177488
	2015SJZ	L	Chr1_159420156	1	159420156	C/T	1.05	3.02932e-05	0.156795
			Chr1_159420166	1	159420166	C/G	1.05	4.55135e-05	0.156312
			Chr1_278048972	1	278048972	C/G	1.1	6.99813e-05	0.147278
			Chr6_164690537	6	164690537	G/T	6.07	7.53861e-05	0.148736
		H	Chr1_234258227	1	234258227	C/T	1.08	5.93175e-05	0.170627
			Chr1_234258252	1	234258252	C/T	1.08	5.93175e-05	0.170627
			Chr1_251713297	1	251713297	G/T	1.09	3.36339e-05	0.174328
			Chr2_4671519	2	4671519	C/T	2.02	9.10648e-05	0.167496
			Chr2_209021682	2	209021682	C/T	2.08	4.15487e-05	0.174735
			Chr3_189602440	3	189602440	A/G	3.06	8.94123e-05	0.165663
			Chr4_79001631	4	79001631	G/T	4.05	5.24623e-05	0.175349
			Chr5_177834839	5	177834839	A/G	5.05	4.97655e-05	0.174822
			Chr8_17420750	8	17420750	C/T	8.02	6.76966e-05	0.162637
			Chr8_135769004	8	135769004	A/G	8.05	7.40583e-05	0.16737
	2016BD	L	Chr1_250891200	1	250891200	A/G	1.09	4.06271e-05	0.1544
			Chr1_256791485	1	256791485	A/G	1.09	4.70783e-05	0.14168
			Chr2_26982677	2	26982677	C/G	2.03	5.60025e-05	0.139668
			Chr4_118066158	4	118066158	A/G	4.05	7.67767e-05	0.141679
			Chr4_175218919	4	175218919	A/G	4.07	7.08776e-05	0.145084
			Chr4_185609879	4	185609879	G/T	4.08	9.76415e-05	0.135106
		H	Chr4_17831177	4	17831177	A/G	4.03	9.49523e-05	0.121271
			Chr6_7155236	6	7155236	C/T	7.01	8.73145e-05	0.135052
	2016SJZ	L	Chr1_148452951	1	148452951	G/T	1.05	2.91204e-05	0.153252
			Chr1_148452943	1	148452943	C/G	1.05	5.59775e-05	0.152877
			Chr2_45967750	2	45967750	A/G	2.04	2.45393e-05	0.150759
			Chr2_54407952	2	54407952	C/T	2.04	2.99825e-05	0.155025
			Chr2_45966977	2	45966977	C/G	2.04	4.37417e-05	0.15393
			Chr2_45967746	2	45967746	C/G	2.04	5.47659e-05	0.152256
			Chr2_45967762	2	45967762	A/G	2.04	8.3212e-05	0.150815
			Chr3_191764915	3	191764915	A/C	3.07	8.68085e-06	0.163819
			Chr4_235448449	4	235448449	A/G	4.09	7.47908e-05	0.142523
		H	Chr1_9543817	1	9543817	C/G	1.01	9.69687e-05	0.112886
			Chr2_12921336	2	12921336	A/C	2.02	5.29783e-05	0.119929
			Chr2_12921363	2	12921363	C/T	2.02	9.32822e-05	0.112254
			Chr2_54407952	2	54407952	C/T	2.04	2.19186e-06	0.160985
			Chr2_54407976	2	54407976	C/T	2.04	4.51655e-06	0.149703
			Chr3_8597909	3	8597909	A/G	3.02	5.22691e-05	0.11912
			Chr5_125087688	5	125087688	A/G	5.04	4.98364e-05	0.121925
			Chr10_22366553	10	22366553	C/T	10.03	4.05213e-05	0.123111
			Chr10_22366560	10	22366560	A/G	10.03	4.68791e-05	0.118613
			Chr10_22366561	10	22366561	C/T	10.03	4.7739e-05	0.121758
			Chr10_138021887	10	138021887	A/G	10.06	7.17653e-05	0.113834
FIL	2015BD	L	Chr5_207519053	5	207519053	C/T	5.07	4.95828e-05	0.191518
			Chr9_105563896	9	105563896	A/G	9.04	1.04119e-05	0.210848
		H	Chr2_157483756	2	157483756	C/T	2.06	7.12587e-06	0.206993
			Chr6_80764137	6	80764137	C/T	6.01	2.11214e-05	0.20885
			Chr9_26826507	9	26826507	C/T	9.03	4.93528e-05	0.186489
	2015SJZ	L	Chr2_206538762	2	206538762	C/T	2.08	9.21195e-05	0.143631
			Chr4_32817535	4	32817535	C/T	4.05	7.36964e-05	0.144773
			Chr6_111026143	6	111026143	C/G	6.04	9.55731e-05	0.151472
		H	Chr2_164893346	2	164893346	G/T	2.06	1.36017e-05	0.235942
			Chr3_20744612	3	20744612	C/T	3.04	8.6456e-05	0.206387
			Chr7_150041861	7	150041861	C/T	7.03	4.73364e-05	0.214521
			Chr10_148857326	10	148857326	A/G	10.07	3.20576e-05	0.220924
	2016BD	L	Chr3_1683036	3	1683036	A/G	3	9.8569e-05	0.139637
			Chr4_224072100	4	224072100	C/T	4.09	1.3433e-05	0.171447
			Chr5_208900256	5	208900256	A/G	5.07	8.53626e-05	0.145103
			Chr6_62193610	6	62193610	C/T	6.01	1.47855e-05	0.162282
			Chr6_98760375	6	98760375	C/T	6.03	3.79922e-05	0.15704
			Chr6_105752803	6	105752803	C/T	6.04	7.05046e-05	0.153859
			Chr6_166052184	6	166052184	C/T	6.07	7.14142e-05	0.146807
			Chr6_166052192	6	166052192	A/G	6.07	7.14142e-05	0.146807
			Chr6_166052208	6	166052208	A/C	6.07	7.14142e-05	0.146807
			Chr8_152703683	8	152703683	A/G	8.06	7.94353e-05	0.14668
			Chr10_118962309	10	118962309	C/T	10.04	3.92038e-05	0.155706
			Chr10_118962296	10	118962296	G/T	10.04	7.36288e-05	0.153791
		H	Chr4_239225184	4	239225184	A/G	4.1	2.69769e-05	0.167294
			Chr6_98760375	6	98760375	C/T	6.03	4.00359e-05	0.160455
			Chr6_147922112	6	147922112	C/T	6.05	6.47111e-05	0.151749
	2016SJZ	L	Chr2_216932638	2	216932638	A/G	2.08	3.15007e-05	0.161201
			Chr2_216932653	2	216932653	A/C	2.08	2.51174e-05	0.160857
		H	Chr5_10438064	5	10438064	C/T	5.02	7.2074e-05	0.14303
			Chr10_44425309	10	44425309	C/T	10.03	6.64705e-05	0.145598
FID	2015BD	L	Chr2_233691764	2	233691764	C/G	2.09	5.34286e-05	0.148998
			Chr4_191044287	4	191044287	A/G	4.08	4.55729e-05	0.147273
			Chr5_83976833	5	83976833	C/T	5.04	5.69031e-05	0.145677
			Chr6_129298262	6	129298262	C/T	6.05	2.85824e-05	0.155457
			Chr6_129298294	6	129298294	A/C	6.05	3.57629e-05	0.155718
		H	Chr2_11053123	2	11053123	A/G	2.02	9.69109e-05	0.145265
			Chr7_41731440	7	41731440	C/G	7.02	5.00506e-05	0.153018
			Chr7_41731488	7	41731488	A/T	7.02	5.64852e-05	0.147492
			Chr10_16506475	10	16506475	A/G	10.03	6.80123e-05	0.138136
	2015SJZ	L	Chr1_159420166	1	159420166	C/G	1.05	4.18066e-05	0.170113
			Chr1_159420156	1	159420156	C/T	1.05	6.3895e-05	0.165899
			Chr2_11884158	2	11884158	C/T	2.02	5.6202e-05	0.155716
			Chr9_151291936	9	151291936	C/G	9.07	4.81155e-05	0.152549
		H	Chr1_207371653	1	207371653	G/T	1.07	3.63129e-05	0.174416
			Chr1_251713297	1	251713297	G/T	1.09	9.44104e-05	0.156167
			Chr2_4671519	2	4671519	C/T	2.02	3.24547e-05	0.173174
			Chr2_4671501	2	4671501	A/T	2.02	8.38516e-05	0.158838
			Chr2_209021682	2	209021682	C/T	2.08	9.87679e-05	0.158305
			Chr4_79001631	4	79001631	G/T	4.05	7.5947e-05	0.164519
			Chr6_96929151	6	96929151	A/G	6.03	3.0822e-05	0.167412
			Chr6_146978051	6	146978051	A/G	6.05	6.55182e-05	0.167331
	2016BD	L	Chr1_256791485	1	256791485	A/G	1.09	1.81911e-05	0.131585
			Chr4_175218919	4	175218919	A/G	4.07	7.4502e-05	0.123208
			Chr4_175276396	4	175276396	C/G	4.07	9.74844e-05	0.118318
			Chr7_129130051	7	129130051	A/G	7.03	5.7744e-05	0.119045
		H	Chr3_128892118	3	128892118	G/T	3.05	2.5004e-05	0.147727
			Chr7_122538489	7	122538489	A/G	7.02	6.91888e-05	0.131306
			Chr9_144922848	9	144922848	A/G	9.06	1.4777e-05	0.151904
			Chr9_144614077	9	144614077	G/T	9.06	8.81142e-05	0.125402
	2016SJZ	L	Chr1_148452951	1	148452951	G/T	1.05	7.5369e-06	0.163262
			Chr1_148452943	1	148452943	C/G	1.05	4.9074e-05	0.148898
			Chr1_161306943	1	161306943	A/T	1.05	9.81647e-05	0.129796
			Chr2_4302801	2	4302801	C/T	2.02	6.70035e-05	0.140859
			Chr2_45966977	2	45966977	C/G	2.04	4.88108e-05	0.146816
			Chr3_191764915	3	191764915	A/C	3.07	1.06403e-05	0.154859
			Chr4_3745502	4	3745502	A/C	4.01	3.21593e-05	0.150287
			Chr4_235448449	4	235448449	A/G	4.09	4.43555e-05	0.142393
			Chr10_22366560	10	22366560	A/G	10.03	6.45212e-05	0.136013
			Chr10_22366553	10	22366553	C/T	10.03	8.63933e-05	0.140646
		H	Chr2_1281550	2	1281550	C/G	2	7.16431e-05	0.111563
			Chr2_12921336	2	12921336	A/C	2.02	3.40658e-05	0.123741
			Chr2_12921363	2	12921363	C/T	2.02	4.23293e-05	0.120034
			Chr2_54407952	2	54407952	C/T	2.04	1.56618e-06	0.154783
			Chr2_54407976	2	54407976	C/T	2.04	5.06608e-06	0.147558
			Chr3_8597909	3	8597909	A/G	3.02	4.64234e-05	0.119282
			Chr4_185191397	4	185191397	C/T	4.08	9.2447e-05	0.109195
			Chr5_125087688	5	125087688	A/G	5.04	4.31739e-05	0.11673
a BD mean Baoding, SJZ mean Shijiazhuang; L mean low plant density, H mean high plant density

## Sheet: TS2
Supplementary Table S2. SNPs detected for lodging resistance-related traits using BLUP value in the association mapping panel
Traits	Density	SNP	Chr	Position	Allele	Bin	P.value	Rsquare.of.Model.with.SNP
RPR	L	Chr3_4190089	3	4190089	A/G	3.02	1.27e-06	0.199456
		Chr3_4190082	3	4190082	C/T	3.02	1.98e-05	0.171538
		Chr4_66017316	4	66017316	C/T	4.05	3.52e-05	0.160968
		Chr6_158343036	6	158343036	C/G	6.06	5.82e-05	0.155632
		Chr6_108201836	6	108201836	A/C	6.04	6.35e-05	0.158274
		Chr9_128090323	9	128090323	A/C	9.05	9.2e-05	0.152961
	H	Chr7_28006157	7	28006157	C/T	7.02	6.67851e-05	0.176326
		Chr7_163048364	7	163048364	A/G	7.04	7.92242e-05	0.170215
		Chr4_66017316	4	66017316	C/T	4.05	8.47216e-05	0.168981
		Chr9_52458475	9	52458475	A/C	9.03	0.000138798	0.165924
		Chr8_88680106	8	88680106	A/G	8.03	0.000164437	0.163206
SBS	L	Chr3_9936266	3	9936266	C/G	3.03	2.9e-05	0.140629
		Chr7_160255239	7	160255239	C/T	7.04	4.47e-05	0.13383
		Chr7_160255241	7	160255241	G/T	7.04	5.78e-05	0.132995
	H	Chr1_155456411	1	155456411	C/T	1.05	1.64673e-05	0.124648
		Chr1_155456460	1	155456460	A/G	1.05	4.21758e-05	0.11861
		Chr8_173119869	8	173119869	G/T	8.09	4.43394e-05	0.116675
		Chr7_162667997	7	162667997	C/G	7.04	5.16055e-05	0.11277
		Chr2_54769153	2	54769153	C/G	2.04	7.03164e-05	0.114282
		Chr2_54769187	2	54769187	A/G	2.04	7.03164e-05	0.114282
		Chr1_272576164	1	272576164	A/G	1.1	8.13462e-05	0.108974
		Chr7_136331965	7	136331965	G/T	7.03	9.04282e-05	0.101028
		Chr3_180044790	3	180044790	C/T	3.06	9.39871e-05	0.102491
TIL	L	Chr3_195399376	3	195399376	C/T	3.07	1.67e-05	0.211334
		Chr6_107475955	6	107475955	A/G	6.04	3.77e-05	0.203292
		Chr6_107475963	6	107475963	A/G	6.04	3.77e-05	0.203292
		Chr10_5756931	10	5756931	C/T	10.02	3.95e-05	0.200662
		Chr9_12323346	9	12323346	G/T	9.02	5.9e-05	0.197036
		Chr2_231360274	2	231360274	C/G	2.09	5.95e-05	0.195575
		Chr4_199957809	4	199957809	A/T	4.08	6.93e-05	0.192599
		Chr3_123058036	3	123058036	C/T	3.04	8.43e-05	0.190454
		Chr5_15958677	5	15958677	C/T	5.03	9.36e-05	0.193718
		Chr8_175689559	8	175689559	C/T	8.09	9.98e-05	0.188888
	H	Chr5_174286151	5	174286151	C/T	5.05	1.64202e-05	0.20699
		Chr5_48630086	5	48630086	C/T	5.03	4.04781e-05	0.20205
		Chr5_48630116	5	48630116	A/G	5.03	4.04781e-05	0.20205
		Chr9_133921410	9	133921410	C/G	9.05	4.81494e-05	0.210105
		Chr1_177234014	1	177234014	A/G	1.06	4.83021e-05	0.19473
		Chr5_174286192	5	174286192	A/G	5.05	5.11064e-05	0.206903
		Chr1_177233986	1	177233986	C/T	1.06	5.21894e-05	0.200676
		Chr10_98705304	10	98705304	A/G	10.04	6.21364e-05	0.188381
		Chr10_139852648	10	139852648	A/G	10.06	6.27224e-05	0.20315
		Chr1_285526100	1	285526100	A/C	1.11	8.53303e-05	0.189106
		Chr10_148095509	10	148095509	A/T	10.07	9.82612e-05	0.200481
TID	L	Chr8_130686461	8	130686461	C/T	8.05	1.11181e-05	0.201903
		Chr8_67356036	8	67356036	C/T	8.03	2.08164e-05	0.198899
		Chr4_236385528	4	236385528	G/T	4.09	2.25375e-05	0.19246
		Chr8_116426243	8	116426243	A/G	8.04	3.59022e-05	0.197641
		Chr4_203233149	4	203233149	A/C	4.08	3.65731e-05	0.18413
		Chr3_17285971	3	17285971	A/G	3.04	4.97103e-05	0.18912
		Chr4_16211307	4	16211307	A/G	4.03	6.73699e-05	0.180618
		Chr4_186589802	4	186589802	A/C	4.08	7.06704e-05	0.181731
	H	Chr8_130686461	8	130686461	C/T	8.05	1.16526e-05	0.186441
		Chr4_16211307	4	16211307	A/G	4.03	2.50538e-05	0.176007
		Chr4_203233149	4	203233149	A/C	4.08	3.55796e-05	0.169706
		Chr3_99647159	3	99647159	A/G	3.04	4.86226e-05	0.165055
		Chr6_86626744	6	86626744	A/C	6.01	7.3332e-05	0.164544
FIL	L	Chr2_231360274	2	231360274	C/G	2.09	2.26575e-05	0.204633
		Chr10_148095509	10	148095509	A/T	10.07	2.65727e-05	0.197514
		Chr4_199957809	4	199957809	A/T	4.08	6.35194e-05	0.182197
		Chr3_219377017	3	219377017	C/T	3.09	6.47344e-05	0.180419
		Chr6_161061242	6	161061242	A/C	6.06	7.65531e-05	0.197068
		Chr4_22141568	4	22141568	C/T	4.04	7.7278e-05	0.181347
		Chr1_76234822	1	76234822	A/G	1.04	7.9709e-05	0.188704
		Chr4_85908225	4	85908225	A/G	4.05	9.74917e-05	0.182163
	H	Chr9_133921410	9	133921410	C/G	9.05	5.9305e-05	0.19139
		Chr5_48630086	5	48630086	C/T	5.03	6.16319e-05	0.18069
		Chr5_48630116	5	48630116	A/G	5.03	6.16319e-05	0.18069
		Chr5_75895376	5	75895376	C/G	5.03	7.05895e-05	0.176018
		Chr2_233691559	2	233691559	A/G	2.09	7.64092e-05	0.175827
		Chr5_174286151	5	174286151	C/T	5.05	7.84189e-05	0.172967
		Chr5_168533439	5	168533439	G/T	5.04	7.90301e-05	0.185111
FID	L	Chr4_236385528	4	236385528	G/T	4.09	1.28761e-05	0.185377
		Chr8_130686461	8	130686461	C/T	8.05	1.45521e-05	0.185854
		Chr4_16211307	4	16211307	A/G	4.03	2.05255e-05	0.180002
		Chr4_203233149	4	203233149	A/C	4.08	3.39305e-05	0.171607
		Chr8_67356036	8	67356036	C/T	8.03	6.39348e-05	0.173415
		Chr3_212705423	3	212705423	G/T	3.08	7.26578e-05	0.172894
		Chr6_55139320	6	55139320	C/G	6.01	8.90635e-05	0.174495
	H	Chr4_16211307	4	16211307	A/G	4.03	1.45398e-05	0.169356
		Chr4_203233149	4	203233149	A/C	4.08	2.0253e-05	0.163068
		Chr3_99647159	3	99647159	A/G	3.04	3.18966e-05	0.156711
		Chr4_236385528	4	236385528	G/T	4.09	5.6067e-05	0.154581
		Chr8_130686461	8	130686461	C/T	8.05	6.09495e-05	0.155221
		Chr7_145385188	7	145385188	A/G	7.03	9.80005e-05	0.153097
a L means low plant density, H means high plant density.
b physical position of the SNP loci according to B73 RefGen_v2.

## Sheet: TS3
Supplementary Table S3. List of genes within the 120 kb upstream and downstream extension of significant SNPs identified via GWAS
Loci	Trait	Density	Sig. SNP	Candidate gene	RefGen_v2 Annotated Gene description
S1	RPR	L	Chr3_4190089	GRMZM2G050915	short-chain dehydrogenase TIC 32, chloroplastic
				GRMZM2G352891	RNA binding (RRM/RBD/RNP motifs) family protein
				GRMZM2G051043	uncharacterized LOC100282713
				GRMZM2G051327	Syntaxin 43
				GRMZM2G051262	Dol-P-Man:Man(6)GlcNAc(2)-PP-Dol alpha-12-mannosyltransferase
				GRMZM2G005788	uncharacterized LOC100282534
S2	RPR	L	Chr3_4190082	GRMZM2G050915	short-chain dehydrogenase TIC 32, chloroplastic
				GRMZM2G352891	RNA binding (RRM/RBD/RNP motifs) family protein
				GRMZM2G051043	uncharacterized LOC100282713
				GRMZM2G051327	Syntaxin 43
				GRMZM2G051262	Dol-P-Man:Man(6)GlcNAc(2)-PP-Dol alpha-12-mannosyltransferase
				GRMZM2G005788	uncharacterized LOC100282534
S3	RPR	L、H	Chr4_66017316	GRMZM2G136067	histone deacetylase 108
S4	RPR	L	Chr6_158343036	GRMZM2G143714	uncharacterized LOC100273660
				GRMZM2G143791	GPI-anchored protein
				GRMZM2G120151	uncharacterized LOC100281328
				GRMZM2G120173	pollen-specific leucine-rich repeat extensin-like protein 3
				GRMZM2G074792	probable xyloglucan glycosyltransferase 7
				GRMZM2G371313; GRMZM2G388855	uncharacterized LOC100191662
				GRMZM2G070192	uncharacterized LOC100278406
				GRMZM2G120175	putative magnesium transporter NIPA6
				GRMZM2G176133	50S ribosomal protein L33
				GRMZM2G176217	rop6 protein
				GRMZM2G176519	CBL-interacting serine/threonine-protein kinase 11
				GRMZM2G176396	Proline iminopeptidase
				GRMZM2G480074	Beta-arabinofuranosyltransferase RAY1
S5	RPR	L	Chr6_108201836	GRMZM5G809695	uncharacterized LOC100193598
				GRMZM2G701058	choline/ethanolaminephosphotransferase 1
				GRMZM2G073150	40S ribosomal protein S17-like
				GRMZM2G373435	uncharacterized LOC100501924
				GRMZM2G073086	MTD1
				GRMZM5G850129	growth-regulating factor 7-like
				GRMZM2G701063	PL transcription factor
S6	RPR	L	Chr9_128090323	GRMZM2G157683	uncharacterized LOC100275408
				GRMZM2G157716	mTERF-like protein
				GRMZM2G157729	uncharacterized LOC100381640
				GRMZM2G157760	Phosphoinositide phospholipase C 2
				GRMZM2G157749	Rhomboid-like protein 19
				GRMZM2G011151	(E)-beta-farnesene synthase
				GRMZM2G165129	GRMZM2G165129
				GRMZM2G329144	uncharacterized LOC100283257
S7	RPR	H	Chr7_28006157	GRMZM5G872216	senescence-associated-like protein
				GRMZM2G317051	chromatin assembly factor 1 subunit FSM
S8	RPR	H	Chr7_163048364	GRMZM2G432796	uncharacterized LOC100383830
				GRMZM2G144030	eukaryotic translation initiation factor 5A
				GRMZM2G056081	uncharacterized LOC100282082
				GRMZM2G356076	probable LRR receptor-like serine/threonine-protein kinase At1g74360
				GRMZM2G132753	uncharacterized LOC103634377
				GRMZM2G432738	putative protein S-acyltransferase 22
				GRMZM2G132810; GRMZM2G432774	formin-like protein 5
				GRMZM2G026869; GRMZM2G027183	uncharacterized LOC100502395
				GRMZM2G026869; GRMZM2G027183	uncharacterized LOC100192674
S9	RPR	H	Chr8_88680106	GRMZM2G063988	endoplasmin homolog
				GRMZM2G063975	plasma membrane associated protein
				GRMZM2G084192	Protein ABCI12 chloroplastic
S10	SBS	L	Chr3_9936266	GRMZM5G820912; GRMZM5G887077	kinesin-like protein KIN-14A
				GRMZM2G115574	uncharacterized LOC100282759
				GRMZM2G100349	uncharacterized LOC100284168
				GRMZM2G100260	D-tyrosyl-tRNA
				dek5	uncharacterized LOC103649669
				GRMZM2G083418	uncharacterized LOC100282684
				GRMZM2G083518	Syntaxin 32
				GRMZM2G305900	acyl transferase 7
				GRMZM2G421604	putative folate-biopterin transporter 4
				GRMZM2G004799	putative RING zinc finger domain superfamily protein
S11	SBS	L	Chr7_160255239	GRMZM2G374971	stress-induced protein 1
				GRMZM2G374969	uncharacterized LOC100381963
				GRMZM2G072526	glucan endo-1,3-beta-glucosidase 4
				GRMZM2G072500; GRMZM2G072506	ubiquitin-conjugating enzyme E2 E3
				GRMZM2G072280	chlorophyll a-b binding protein
				GRMZM2G072500	retrotransposon-like protein 1
				GRMZM2G072054	succinyl-CoA ligase alpha-chain 2
				GRMZM2G071997	uncharacterized LOC100191220
				GRMZM2G363552	putative subtilase family protein
				GRMZM2G121543	recombination protein51 gene a
				GRMZM5G889052	uncharacterized LOC100278316
				GRMZM2G121516	pheophytinase, chloroplastic
				GRMZM2G063420	uncharacterized LOC100276126
				GRMZM2G060762	uncharacterized LOC100193601
S12	SBS	L	Chr7_160255241	GRMZM2G374971	stress-induced protein 1
				GRMZM2G374969	uncharacterized LOC100381963
				GRMZM2G072526	glucan endo-1,3-beta-glucosidase 4
				GRMZM2G072500; GRMZM2G072506	ubiquitin-conjugating enzyme E2 E3
				GRMZM2G072280	chlorophyll a-b binding protein
				GRMZM2G072500	retrotransposon-like protein 1
				GRMZM2G072054	succinyl-CoA ligase alpha-chain 2
				GRMZM2G071997	uncharacterized LOC100191220
				GRMZM2G363552	putative subtilase family protein
				GRMZM2G121543	recombination protein51 gene a
				GRMZM5G889052	uncharacterized LOC100278316
				GRMZM2G121516	pheophytinase, chloroplastic
				GRMZM2G063420	uncharacterized LOC100276126
				GRMZM2G060762	uncharacterized LOC100193601
S13	SBS	H	Chr1_155456411	GRMZM2G061704; GRMZM2G311233	uncharacterized LOC103644989
				GRMZM2G061704; GRMZM2G311233	uncharacterized LOC103644989
S14	SBS	H	Chr1_155456460	GRMZM2G061704; GRMZM2G311233	uncharacterized LOC103644989
				GRMZM2G061704; GRMZM2G311233	uncharacterized LOC103644989
S15	SBS	H	Chr8_173119869	GRMZM2G124091	deoxycytidylate deaminase
				GRMZM2G424857; GRMZM2G424873	uncharacterized LOC100274074
				GRMZM2G124321	uncharacterized LOC100280211
				GRMZM2G116087; GRMZM2G124365	chorismate mutase
				GRMZM2G116273	glutathione-S-transferase 1
				GRMZM2G074028	uncharacterized LOC100278693
				GRMZM2G027131	uncharacterized LOC100285907
				GRMZM2G027016	uncharacterized LOC100280263
				GRMZM2G097032	uncharacterized LOC100382489
				GRMZM2G124047	uncharacterized LOC100217003
				GRMZM2G073959	uncharacterized LOC100277739
				GRMZM2G153217	uncharacterized LOC103636621
S16	SBS	H	Chr7_162667997	GRMZM2G053338	indole-3-acetic acid-amido synthetase GH3.8
				GRMZM2G008712	zinc finger protein 7
				GRMZM2G008665	uncharacterized LOC100277790
				GRMZM2G008651	uncharacterized LOC100275027
				GRMZM2G309970	uncharacterized LOC100279091
				GRMZM2G008468	golgi transport 1 protein B
				GRMZM2G017016	uncharacterized LOC100274738
				GRMZM2G056143	uncharacterized LOC100383652
				GRMZM2G056075	MutS homolog 1
S17	SBS	H	Chr2_54769153	GRMZM2G168651	extensin
S18	SBS	H	Chr2_54769187	GRMZM2G168651	extensin
S19	SBS	H	Chr1_272576164	GRMZM2G058884	uncharacterized LOC103645593
				GRMZM2G359217	FHA domain-containing protein At4g14490
				GRMZM2G089118	hypothetical protein
				GRMZM2G089102	ACT domain-containing protein ACR3
				GRMZM2G300412	UDP-glucuronic acid decarboxylase 5
					calcium-transporting ATPase 3, endoplasmic reticulum-type
S20	SBS	H	Chr7_136331965	GRMZM2G097059	uncharacterized LOC100415938
				GRMZM5G806833	squamosa promoter-binding protein-like (SBP domain) transcription factor family protein
				GRMZM2G127015	rf1 protein
				GRMZM2G097129	uncharacterized LOC100276408
S21	SBS	H	Chr3_180044790	GRMZM2G014136	acyl-coenzyme A oxidase 2
				GRMZM2G014452	Protein HESO1
				GRMZM2G059453	uncharacterized LOC100282657
				GRMZM2G042295	uncharacterized LOC100382186
S22	TIL	L	Chr3_195399376	GRMZM5G840538	rop guanine nucleotide exchange factor 9
				GRMZM2G016435	dynein light chain LC6, flagellar outer arm
				GRMZM2G015881	transcription regulator
				GRMZM2G163407	Protein CHLORORESPIRATORY REDUCTION 7 chloroplastic
				GRMZM2G094712	uncharacterized LOC100273311
				GRMZM2G014833	protein kinase 4
S23	TIL	L	Chr6_107475955	GRMZM2G085530	phosphoinositide phosphatase SAC2-like
				GRMZM2G416750	RING-H2 finger protein ATL3
				GRMZM2G116785	uncharacterized LOC100192577
				GRMZM2G116919	uncharacterized LOC100193789
				GRMZM2G116881	hypothetical protein [Zea mays]
				GRMZM2G114518	uncharacterized LOC103631328
S24	TIL	L	Chr6_107475963	GRMZM2G085530	phosphoinositide phosphatase SAC2-like
				GRMZM2G416750	RING-H2 finger protein ATL3
				GRMZM2G116785	uncharacterized LOC100192577
				GRMZM2G116919	uncharacterized LOC100193789
				GRMZM2G116881	hypothetical protein [Zea mays]
				GRMZM2G114518	uncharacterized LOC103631328
S25	TIL	L	Chr10_5756931	GRMZM2G020446	diaminopimelate decarboxylase
				GRMZM2G113228; GRMZM6G534641	endonuclease III homolog 1, chloroplastic
				GRMZM2G113089	uncharacterized LOC100217297
				GRMZM2G113093	uncharacterized LOC100274153
				GRMZM2G113073	uncharacterized LOC100279404
				GRMZM2G164113	uncharacterized LOC100275960
				GRMZM2G464328	genomes uncoupled4-like protein
				GRMZM2G104310	glycine dehydrogenase (decarboxylating), mitochondrial
S26	TIL	L	Chr9_12323346	GRMZM2G135476	UDP-N-acetylglucosamine (UAA) transporter family
				GRMZM2G436583	cyclic nucleotide-gated ion channel 17
				GRMZM2G151923	uncharacterized LOC100282961
				GRMZM2G455306	UDP-glucuronate 4-epimerase 1
				GRMZM2G151887	trimethylguanosine synthase
				GRMZM2G455243	origin recognition complex 1
				GRMZM2G151913	RING-H2 finger protein ATL46
				GRMZM2G032214	uncharacterized LOC100383245
S27	TIL	L	Chr9_12323346	GRMZM2G703415; GRMZM2G703417	DEAD-box ATP-dependent RNA helicase 40
					ankyrin repeat-containing protein
				GRMZM2G034153	probable 3-hydroxyisobutyryl-CoA hydrolase 3
				BX13	1-aminocyclopropane-1-carboxylate oxidase
				GRMZM2G140665	uncharacterized LOC100284174
				GRMZM2G115630	probable 3-hydroxyisobutyryl-CoA hydrolase 3
				GRMZM2G098527	uncharacterized LOC100277090
				GRMZM2G098557	SBP-transcription factor 7
				GRMZM2G465165	probable L-type lectin-domain containing receptor kinase S.5
S28	TIL	L	Chr4_199957809	GRMZM2G104045	Chaperone DnaJ-domain superfamily protein
S29	TIL	L	Chr3_123058036	umc2512	uncharacterized LOC100277588
	TIL	L	Chr5_15958677		Phenylalanine--tRNA ligase chloroplastic/mitochondrial
				GRMZM2G111354	probable WRKY transcription factor 75
				GRMZM2G111344	UDP-glycosyltransferase 88A1
S30	TIL	L	Chr8_175689559	GRMZM2G446170	BURP domain protein RD22
				GRMZM2G036409	anthocyanidin 5,3-O-glucosyltransferase
S31	TIL	H	Chr5_174286151	GRMZM2G121468	molybdenum cofactor synthesis protein 2A
				GRMZM2G121525	LOC100194197-like pseudogene
				GRMZM2G351454	APO protein 3 mitochondrial
				GRMZM2G113325	Ferrochelatase
				GRMZM2G113409	uncharacterized LOC542114
				GRMZM2G113453	calmodulin binding protein1
				GRMZM2G113583	uncharacterized LOC100382196
				GRMZM2G388099	probable serine/threonine-protein kinase At1g54610
				GRMZM2G086946	TPX2 (targeting protein for Xklp2) protein family
				GRMZM2G113596	uncharacterized LOC100275271
				GRMZM2G064255	glutathione S-transferase zeta class-like [Zea mays]
				GRMZM2G063864	uncharacterized LOC100273857
S32	TIL	H	Chr5_48630086	GRMZM5G848124	uncharacterized LOC103626327
					uncharacterized LOC107403238
					Wound-responsive family protein
				GRMZM2G701513	uncharacterized LOC100279180
				GRMZM2G060150; GRMZM2G066103	uncharacterized LOC100381851
				GRMZM2G060029	uncharacterized LOC103626329
					EF-hand Ca2+-binding protein CCD1
S33	TIL	H	Chr5_48630116	GRMZM5G848124	uncharacterized LOC103626327
					uncharacterized LOC107403238
					Wound-responsive family protein
				GRMZM2G701513	uncharacterized LOC100279180
				GRMZM2G060150; GRMZM2G066103	uncharacterized LOC100381851
				GRMZM2G060029	uncharacterized LOC103626329
					EF-hand Ca2+-binding protein CCD1
S34	TIL	H	Chr9_133921410	GRMZM5G862107	30S ribosomal protein S1,chloroplastic-like
				GRMZM5G872256	galactinol synthase 2
				GRMZM2G131785	uncharacterized LOC100191337
				GRMZM5G877547	aspartic proteinase nepenthesin-1
				GRMZM2G056099; GRMZM2G426964; pco101600(436)	uncharacterized LOC100217305
				GRMZM2G134279	uncharacterized LOC100272451
				GRMZM2G326783	uncharacterized LOC103640333
S35	TIL	H	Chr5_174286192	GRMZM2G121468	molybdenum cofactor synthesis protein 2A
				GRMZM2G121525	LOC100194197-like pseudogene
				GRMZM2G351454	APO protein 3 mitochondrial
				GRMZM2G113325	Ferrochelatase
				GRMZM2G113409	uncharacterized LOC542114
				GRMZM2G113453	calmodulin binding protein1
				GRMZM2G113583	uncharacterized LOC100382196
				GRMZM2G087040	dehydration-responsive element-binding protein 1F
				GRMZM2G086946	TPX2 (targeting protein for Xklp2) protein family
				GRMZM2G113596	uncharacterized LOC100275271
				GRMZM2G064255	glutathione S-transferase zeta class-like [Zea mays]
				GRMZM2G063864	uncharacterized LOC100273857
S36	TIL	H	Chr10_98705304	GRMZM2G007721	uncharacterized LOC100285431
				GRMZM2G159393	uncharacterized LOC100281570
S37	TIL	H	Chr10_139852648	GRMZM2G007899; GRMZM2G311059	probable transcription factor MYB58
				GRMZM2G303768	putative kinase-like protein TMKL1
				GRMZM2G004709	EREBP-4 like protein
				GRMZM2G080516	uncharacterized LOC100274398
				GRMZM2G095892	uncharacterized LOC100281279
				GRMZM2G096086	cytochrome P450 87A3
				GRMZM2G555422	uncharacterized LOC100276720
				GRMZM2G128057	WEB family protein, chloroplastic
S38	TIL	H	Chr1_285526100	GRMZM2G395354	uncharacterized LOC100283272
				GRMZM2G069218	DNA-binding protein HEXBP
				GRMZM5G888196	uncharacterized LOC100274943
				GRMZM2G704093	uncharacterized LOC100501431
S39	TIL	H	Chr10_148095509	GRMZM2G343144	endoglucanase 13
				GRMZM2G343149	dnaJ domain containing protein
				GRMZM2G040876	oligosaccharyl transferase STT3 subunit
				GRMZM5G892522	thioredoxin X
				GRMZM5G835039	uncharacterized LOC100275470
				GRMZM2G043903	uncharacterized LOC100278442
				GRMZM5G857930	uncharacterized LOC100273602
				GRMZM2G043776	dihydroorotate dehydrogenase
				GRMZM2G062844	probable metal-nicotianamine transporter YSL10
S40	TID	L	Chr8_130686461	GRMZM2G017522	uncharacterized LOC100384005
				GRMZM2G034043	uncharacterized LOC100192799
S41	TID	L	Chr8_67356036	GRMZM2G027420	uncharacterized LOC100277895
				GRMZM2G027546	uncharacterized LOC100384586
				GRMZM2G559610	histone-binding protein N1/N2
S42	TID	L	Chr4_236385528	GRMZM2G168629	uncharacterized LOC100383873
				GRMZM2G471304	Auxin-responsive protein SAUR71
				GRMZM2G168984	serine/arginine repetitive matrix protein 2
				GRMZM2G168888	uncharacterized LOC100272428
				GRMZM2G169020	putative protein kinase superfamily protein
				GRMZM2G028980	uncharacterized LOC103654892
S43	TID	L	Chr8_116426243	GRMZM2G082384	kinesin-like protein KIN-10C
				GRMZM2G382792	uncharacterized protein
				GRMZM2G055489	sucrose-phosphatase 1
				GRMZM2G421415	uncharacterized LOC100501481
				GRMZM2G009936	60S ribosomal protein L36-like
S44	TID	L	Chr4_203233149	GRMZM2G005347	uncharacterized LOC100381812
				GRMZM2G005452	uncharacterized LOC606485
				GRMZM2G076810	uncharacterized LOC100276990
				GRMZM2G130389	putative protein kinase superfamily protein
S45	TID	L	Chr3_17285971	GRMZM5G871336	uncharacterized LOC100276061
				GRMZM5G839422	inner membrane protein ALBINO3
				GRMZM2G162622	uncharacterized LOC100277229
				GRMZM2G132009	SLT1 protein
S46	TID	L	Chr4_16211307	GRMZM2G151706	uncharacterized LOC100276725
				GRMZM2G059026	uncharacterized LOC103652894
				GRMZM2G120167	uncharacterized LOC100286001
				GRMZM2G024527	polyubiquitin
S47	TID	L	Chr4_186589802	GRMZM2G171660	RNA binding (RRM/RBD/RNP motifs) family protein
				GRMZM2G171605	L-aminoadipate-semialdehyde dehydrogenase-phosphopantetheinyl transferase
				GRMZM2G472311	uncharacterized LOC101061019
				GRMZM2G171702	uncharacterized LOC100285745
				GRMZM5G877788	transporter of mugineic acid2
				GRMZM5G864363	uncharacterized LOC100278459
				GRMZM2G336448	carbohydrate transporter/ sugar porter/ transporter
				GRMZM2G095141	uncharacterized LOC100283677
				GRMZM2G095326	proteasome-associated protein ECM29 homolog
S48	TIL	H	Chr3_99647159	GRMZM2G395853	uncharacterized LOC100193217
				GRMZM5G878970	uncharacterized LOC100278920
				GRMZM2G466908	small auxin up RNA1
S49	TIL	H	Chr6_86626744	GRMZM2G378770	60S acidic ribosomal protein P3-like
				GRMZM2G378762	uncharacterized LOC100277347
				GRMZM2G168449	uncharacterized LOC100217264
				GRMZM2G140917	uncharacterized LOC100382198
S50	FIL	L	Chr3_219377017	GRMZM2G079089	uncharacterized LOC100274083
				GRMZM2G061990	carbamoyl-phosphate synthase large chain, chloroplastic
				GRMZM2G061890	uncharacterized LOC103651514
				GRMZM2G061723	putative calmodulin-binding family protein
				GRMZM2G061695	gibberellin responsive 1
				GRMZM2G126603	LIN1 protein
				GRMZM2G022368	uncharacterized LOC100276175
				GRMZM2G022440	sugar transport protein MST8
				GRMZM2G047813	histone H2A
				GRMZM2G005815	uncharacterized LOC100277492
				GRMZM2G306357	zinc finger CCCH domain-containing protein 7
S51	FIL	L	Chr6_161061242	GRMZM2G035430	uncharacterized LOC100193574
				GRMZM2G126048	Non-structural maintenance of chromosomes element 4 homolog A
				GRMZM2G126079	putative ARF GTPase-activating domain family protein
				GRMZM2G310739	glucan endo-1,3-beta-glucosidase 5
				GRMZM2G014303	putative choline kinase 2
				GRMZM2G310758	pentatricopeptide repeat-containing protein At1g18485
				GRMZM2G329776	uncharacterized LOC103630652
S52	FIL	L	Chr4_22141568	GRMZM2G469499	uncharacterized LOC103655155
				GRMZM2G030862	long chain base biosynthesis protein 2a
				GRMZM2G142030	uncharacterized LOC100285632
S53	FIL	L	Chr1_76234822	GRMZM2G075892	3-oxo-Delta(45)-steroid 5-beta-reductase
				GRMZM5G883760	zinc finger protein 36
				GRMZM2G138710	3-oxo-Delta(4,5)-steroid 5-beta-reductase
				GRMZM2G479340	3-oxo-Delta(4,5)-steroid 5-beta-reductase
				GRMZM2G174708	polygalacturonase inhibitor 1
S54	FIL	H	Chr5_75895376	GRMZM2G067727	putative protein kinase superfamily protein
				GRMZM2G462118	cyclin-T1-1
				GRMZM2G019121	Aspartate--tRNA ligase 2 cytoplasmic
S55	FIL	H	Chr2_233691559	GRMZM2G176375	lipid transfer protein
				GRMZM2G176347	uncharacterized LOC103648255
				GRMZM2G469469	biopterin transport-related protein BT1
				GRMZM2G170934	uncharacterized LOC100279445
				GRMZM2G469477	uncharacterized LOC100276567
				GRMZM5G878490	uncharacterized LOC100194048
				GRMZM2G037923	uncharacterized LOC100285738
				GRMZM2G037614	uncharacterized LOC100273293
				GRMZM2G340130	uncharacterized LOC100285206
				GRMZM2G176394	receptor protein kinase CLAVATA1
				GRMZM2G020898	putative O-Glycosyl hydrolase superfamily protein
				GRMZM2G021051	gibberellin 20-oxidase 2
				GRMZM2G022206	ubiquitin-conjugating enzyme E2-17 kDa
				GRMZM2G322279	basic blue protein
				GRMZM2G022041	small nuclear ribonucleoprotein-associated protein B
S56	FIL	H	Chr5_168533439	GRMZM2G032628	amylose extender 1
				GRMZM2G126922	SNAP25 homologous protein SNAP33
				GRMZM5G876303	uncharacterized LOC732750
				GRMZM2G161376	nascent polypeptide-associated complex subunit alpha, muscle-specific form
				GRMZM2G038669	PAN domain-containing protein
				GRMZM2G045188	uncharacterized LOC100277929
				GRMZM5G860214	putative RING-H2 finger protein ATL36
S57	FID	L	Chr3_212705423	GRMZM2G118369	uncharacterized LOC100193698
				GRMZM2G408462	WRKY transcription factor WRKY24
S58	FID	L	Chr6_55139320	GRMZM2G004455	protein MEI2-like 2
				GRMZM2G122306	OB-fold nucleic acid binding domain containing protein
				GRMZM2G122261	uncharacterized LOC100277154
S59	FID	H	Chr7_145385188	GRMZM2G318849	uncharacterized LOC100278719
				GRMZM2G142013	uncharacterized LOC100303970
				GRMZM2G142150	uncharacterized LOC100383444
					S15/NS1 RNA-binding protein
a L means low plant density, H means high plant density.
